# Supplementary material for: Enhanced Photovoltaic Performance of Asymmetrical Benzo Dithiophene Homopolymer Donor Materials in Nonfullerene Acceptor-Based Organic Photovoltaics
Source: Molecules. 2024 Mar 17;29(6):1332. doi: 10.3390/molecules29061332 (PMC10974560; doi:10.3390/molecules29061332)
Supplement: Supplementary file 1 [file molecules-29-01332-s001.zip]

Archive with 1 entries (1 files):
- molecules-2879099-supplementary.pdf
